# Supplementary material for: A Novel Dual-Emission Fluorescence Probe Based on CDs and Eu3+ Functionalized UiO-66-(COOH)2 Hybrid for Visual Monitoring of Cu2+
Source: Materials (Basel). 2022 Nov 10;15(22):7933. doi: 10.3390/ma15227933 (PMC9692640; doi:10.3390/ma15227933)
Supplement: Supplementary file 1 [file materials-15-07933-s001.zip]

Archive with 1 entries (1 files):
- materials-2009113-supplementary.pdf
